# Supplementary material for: Steatotic liver disease subtypes and risk of hospitalization for sepsis: a nationwide cohort study
Source: Ann Med. 2026 Jul 25;58(1):2704290. doi: 10.1080/07853890.2026.2704290 (PMC13403459; doi:10.1080/07853890.2026.2704290)
Supplement: Supplementary Table 7_Final.xlsx [file IANN_A_2704290_SM7368.xlsx]

## Sheet: Supplementary Table 7
	Table S7. Subgroup analyses of sepsis risk according to SLD subtype
	Subgroups		SLD Group	N	Sepsis	Duration (PY)	IR (1,000 PY)	Model 1		Model 2		Model 3		Model 4
								HR (95% CI)	p value for interaction	aHR (95% CI)	p value for interaction	aHR (95% CI)	p value for interaction	aHR (95% CI)	p value for interaction
	Sex	Male	Non-SLD	1166466	26109	1.068e+07	2.44467	1 (Ref.)	<.0001	1 (Ref.)	<.0001	1 (Ref.)	<.0001	1 (Ref.)	<.0001
			MASLD	973326	22499	8.91357e+06	2.52413	1.036 (1.018-1.055)		1.087 (1.068-1.107)		1.044 (1.026-1.063)		0.989 (0.971-1.007)
			MetALD	155139	3197	1.42448e+06	2.24432	0.921 (0.887-0.955)		1.186 (1.143-1.231)		1.113 (1.072-1.155)		1.052 (1.014-1.092)
			ALD	72433	2845	652334	4.36126	1.788 (1.720-1.858)		1.747 (1.680-1.816)		1.460 (1.404-1.518)		1.465 (1.409-1.524)
		Female	Non-SLD	1646492	30840	1.52381e+07	2.02387	1 (Ref.)		1 (Ref.)		1 (Ref.)		1 (Ref.)
			MASLD	359618	15462	3.28949e+06	4.70043	2.317 (2.273-2.362)		1.340 (1.314-1.366)		1.252 (1.228-1.277)		1.178 (1.155-1.202)
			MetALD	9248	196	85381.3	2.29558	1.138 (0.989-1.310)		1.618 (1.406-1.862)		1.450 (1.260-1.669)		1.408 (1.223-1.620)
			ALD	7012	372	63660.2	5.84352	2.887 (2.607-3.197)		1.970 (1.779-2.182)		1.614 (1.457-1.788)		1.636 (1.477-1.812)
	Age, years	20-39	Non-SLD	853068	3818	7.95369e+06	0.48	1 (Ref.)	<.0001	1 (Ref.)	<.0001	1 (Ref.)	<.0001	1 (Ref.)	<.0001
			MASLD	306768	1726	2.84896e+06	0.6058	1.267 (1.197-1.341)		0.999 (0.944-1.058)		0.954 (0.901-1.010)		0.936 (0.884-0.991)
			MetALD	47434	287	440102	0.6521	1.364 (1.210-1.538)		1.089 (0.965-1.227)		0.990 (0.878-1.117)		0.964 (0.855-1.087)
			ALD	15366	170	142269	1.1949	2.498 (2.144-2.915)		1.989 (1.706-2.320)		1.730 (1.483-2.018)		1.734 (1.487-2.022)
		40-64	Non-SLD	1609813	22218	1.49427e+07	1.4869	1 (Ref.)		1(Ref.)		1 (Ref.)		1 (Ref.)
			MASLD	827483	16347	7.6319e+06	2.1419	1.445 (1.417-1.475)		1.276 (1.250-1.303)		1.210 (1.186-1.235)		1.143 (1.120-1.168)
			MetALD	106915	2121	984098	2.1553	1.456 (1.392-1.522)		1.408 (1.346,1.473)		1.294 (1.237-1.354)		1.203 (1.149-1.259)
			ALD	54793	1900	496719	3.8251	2.585 (2.467-2.709)		2.206 (2.104-2.313)		1.792 (1.708-1.879)		1.770 (1.688-1.857)
		≥65	Non-SLD	350077	30913	3.02169e+06	10.2304	1 (Ref.)		1(Ref.)		1 (Ref.)		1 (Ref.)
			MASLD	198693	19888	1.72219e+06	11.5481	1.130 (1.110-1.150)		1.175 (1.154-1.196)		1.115 (1.095-1.135)		1.050 (1.031-1.069)
			MetALD	10038	985	85662.9	11.4986	1.129 (1.060-1.203)		1.170 (1.098-1.248)		1.124 (1.055-1.199)		1.089 (1.022-1.161)
			ALD	9286	1147	77006.4	14.8949	1.472 (1.388-1.561)		1.538 (1.450-1.632)		1.309 (1.234-1.389)		1.335 (1.259-1.417)
	Income	Others	Non-SLD	2254773	44061	2.07934e+07	2.11899	1 (Ref.)	<.0001	1 (Ref.)	<.0001	1 (Ref.)	<.0001	1 (Ref.)	<.0001
			MASLD	1111111	29492	1.01889e+07	2.89452	1.371 (1.351-1.391)		1.186 (1.168-1.204)		1.126 (1.109-1.143)		1.065 (1.049-1.081)
			MetALD	142601	2697	1.3121e+06	2.05549	0.975 (0.938-1.014)		1.230 (1.183-1.280)		1.146 (1.101-1.192)		1.085 (1.043-1.129)
			ALD	65213	2381	590758	4.03041	1.908 (1.831-1.989)		1.744 (1.673-1.818)		1.466 (1.406-1.528)		1.469 (1.409-1.532)
		Q1, Low	Non-SLD	558185	12888	5.12476e+06	2.51485	1 (Ref.)		1 (Ref.)		1 (Ref.)		1 (Ref.)
			MASLD	221833	8469	2.01417e+06	4.20472	1.675 (1.630-1.722)		1.232 (1.199-1.266)		1.163 (1.131-1.196)		1.092 (1.062-1.123)
			MetALD	21786	696	197767	3.51929	1.406 (1.303-1.517)		1.397 (1.294-1.508)		1.279 (1.185-1.381)		1.201 (1.113-1.297)
			ALD	14232	836	125236	6.67538	2.669 (2.488-2.862)		2.155 (2.009-2.311)		1.721 (1.604-1.846)		1.737 (1.619-1.864)
	Smoking	Never, Former	Non-SLD	2292714	46922	2.11469e+07	2.21886	1 (Ref.)	<.0001	1 (Ref.)	<.0001	1 (Ref.)	<.0001	1 (Ref.)	<.0001
			MASLD	901897	29544	8.25109e+06	3.58062	1.617 (1.593-1.640)		1.230 (1.212-1.249)		1.169 (1.152-1.187)		1.103 (1.086-1.120)
			MetALD	72783	1657	669390	2.47539	1.119 (1.066-1.175)		1.218 (1.159-1.280)		1.202 (1.143-1.263)		1.140 (1.084-1.198)
			ALD	40180	1731	363355	4.76394	2.149 (2.049-2.255)		1.687 (1.607-1.771)		1.446 (1.377-1.518)		1.458 (1.388-1.530)
		Current	Non-SLD	520244	10027	4.77125e+06	2.10154	1 (Ref.)		1 (Ref.)		1 (Ref.)		1 (Ref.)
			MASLD	431047	8417	3.95196e+06	2.12983	1.017 (0.988-1.047)		1.049 (1.019-1.080)		1.010 (0.981-1.040)		0.958 (0.930-0.986)
			MetALD	91604	1736	840474	2.0655	0.986 (0.937-1.037)		1.129 (1.073-1.188)		1.100 (1.046-1.158)		1.038 (0.987-1.093)
			ALD	39265	1486	352640	4.21393	2.011 (1.905-2.124)		1.820 (1.724-1.922)		1.572 (1.488-1.660)		1.570 (1.487-1.659)
	Regular exercise	No	Non-SLD	2272687	46745	2.09202e+07	2.23445	1 (Ref.)	0.0004	1 (Ref.)	0.0235	1 (Ref.)	0.0032	1 (Ref.)	0.0029
			MASLD	1083343	31191	9.91126e+06	3.14703	1.413 (1.393-1.433)		1.181 (1.164-1.198)		1.124 (1.108-1.141)		1.061 (1.045-1.077)
			MetALD	131841	2672	1.21045e+06	2.20745	0.993 (0.955-1.032)		1.232 (1.184-1.282)		1.145 (1.100-1.191)		1.083 (1.041-1.127)
			ALD	62778	2564	565018	4.53791	2.038 (1.959-2.121)		1.813 (1.742-1.888)		1.508 (1.448-1.570)		1.513 (1.453-1.576)
		Yes	Non-SLD	540271	10204	4.99797e+06	2.04163	1 (Ref.)		1 (Ref.)		1 (Ref.)		1 (Ref.)
			MASLD	249601	6770	2.2918e+06	2.95401	1.453 (1.409-1.498)		1.235 (1.197-1.273)		1.182 (1.146-1.219)		1.117 (1.083-1.152)
			MetALD	32546	721	299415	2.40803	1.185 (1.099-1.278)		1.343 (1.245-1.448)		1.285 (1.191-1.386)		1.211 (1.123-1.307)
			ALD	16667	653	150976	4.32519	2.128 (1.966-2.303)		1.904 (1.759-2.061)		1.591 (1.470-1.723)		1.601 (1.478-1.733)
	Diabetes mellitus	No	Non-SLD	2639840	45526	2.43904e+07	1.86656	1 (Ref.)	<.0001	1 (Ref.)	<.0001	1 (Ref.)	0.0002	1 (Ref.)	<.0001
			MASLD	1121411	25124	1.03173e+07	2.43513	1.308 (1.288-1.329)		1.133 (1.116-1.151)		1.101 (1.084-1.119)		1.076 (1.059-1.093)
			MetALD	141525	2455	1.30398e+06	1.8827	1.013 (0.973-1.055)		1.233 (1.183-1.284)		1.160 (1.113-1.209)		1.137 (1.091-1.186)
			ALD	60930	1989	553644	3.59256	1.930 (1.845-2.018)		1.776 (1.697-1.858)		1.554 (1.485-1.626)		1.619 (1.547-1.694)
		Yes	Non-SLD	173118	11423	1.52774e+06	7.47704	1 (Ref.)		1 (Ref.)		1 (Ref.)		1 (Ref.)
			MASLD	211533	12837	1.88576e+06	6.80735	0.913 (0.890-0.936)		1.102 (1.075-1.130)		1.090 (1.063-1.118)		1.053 (1.026-1.080)
			MetALD	22862	938	205886	4.55593	0.612 (0.573-0.654)		1.087 (1.017-1.162)		1.076 (1.006-1.150)		1.031 (0.964-1.103)
			ALD	18515	1228	162350	7.5639	1.016 (0.958-1.078)		1.490 (1.405-1.581)		1.327 (1.251-1.408)		1.392 (1.312-1.477)
	Hypertension	No	Non-SLD	2265323	29820	2.10034e+07	1.41977	1 (Ref.)	<.0001	1 (Ref.)	<.0001	1 (Ref.)	<.0001	1 (Ref.)	0.0018
			MASLD	798195	12696	7.37506e+06	1.72148	1.216( 1.191-1.242)		1.109 (1.086-1.133)		1.070 (1.048-1.093)		1.056 (1.034-1.078)
			MetALD	100796	1380	931835	1.48095	1.047 (0.992-1.105)		1.220 (1.155-1.288)		1.132 (1.072-1.196)		1.115 (1.056-1.178)
			ALD	40180	1080	366439	2.94729	2.081 (1.959-2.212)		1.881 (1.770-1.999)		1.593 (1.499-1.694)		1.666 (1.567-1.771)
		Yes	Non-SLD	547635	27129	4.91476e+06	5.51991	1 (Ref.)		1 (Ref.)		1 (Ref.)		1 (Ref.)
			MASLD	534749	25265	4.828e+06	5.23302	0.952 (0.935-0.968)		1.153 (1.133-1.173)		1.111 (1.092-1.131)		1.079 (1.061-1.098)
			MetALD	63591	2013	578028	3.48253	0.635 (0.607-0.664)		1.161 (1.109-1.216)		1.114 (1.063-1.166)		1.103 (1.053-1.155)
			ALD	39265	2137	349556	6.11347	1.114 (1.066-1.165)		1.638 (1.566-1.712)		1.398 (1.337-1.462)		1.470 (1.406-1.538)
	Dyslipidemia	No	Non-SLD	2399302	42401	2.21385e+07	1.91526	1 (Ref.)	<.0001	1 (Ref.)	<.0001	1 (Ref.)	<.0001	1 (Ref.)	<.0001
			MASLD	930747	22593	8.5391e+06	2.64583	1.386 (1.364-1.408)		1.151 (1.133-1.170)		1.109 (1.091-1.127)		1.039 (1.022-1.056)
			MetALD	125094	2447	1.14959e+06	2.12859	1.116 (1.072-1.163)		1.252 (1.202-1.305)		1.170 (1.122-1.219)		1.099 (1.054-1.145)
			ALD	52614	2065	473440	4.36169	2.286 (2.187-2.390)		1.914 (1.831-2.002)		1.619 (1.548-1.693)		1.601 (1.531-1.674)
		Yes	Non-SLD	413656	14548	3.77965e+06	3.84904	1 (Ref.)		1 (Ref.)		1 (Ref.)		1 (Ref.)
			MASLD	402197	15368	3.66396e+06	4.19437	1.095 (1.071-1.121)		1.252 (1.224-1.281)		1.200 (1.173-1.228)		1.134 (1.108-1.160)
			MetALD	39293	946	360275	2.62577	0.688 (0.644-0.735)		1.251 (1.171-1.337)		1.195 (1.118-1.277)		1.133 (1.060-1.211)
			ALD	26831	1152	242554	4.74945	1.240 (1.168-1.317)		1.681 (1.583-1.786)		1.413 (1.330-1.501)		1.433 (1.348-1.522)
	Chronic kidney disease	No	Non-SLD	2722527	50004	2.51361e+07	1.9893	1 (Ref.)	<.0001	1 (Ref.)	0.0713	1 (Ref.)	0.0652	1 (Ref.)	0.1602
			MASLD	1266450	31726	1.16296e+07	2.728	1.376 (1.357-1.395)		1.172 (1.155-1.189)		1.118 (1.102-1.134)		1.070 (1.054-1.086)
			MetALD	161020	3160	1.48028e+06	2.1347	1.079 (1.040-1.118)		1.255 (1.210-1.302)		1.169 (1.127-1.213)		1.108 (1.068-1.150)
			ALD	76623	2922	692101	4.2219	2.130 (2.052-2.211)		1.852 (1.783-1.923)		1.548 (1.490-1.607)		1.551 (1.493-1.611)
		Yes	Non-SLD	90431	6945	782063	8.8804	1 (Ref.)		1 (Ref.)		1 (Ref.)		1 (Ref.)
			MASLD	66494	6235	573444	10.8729	1.227 (1.186-1.270)		1.173 (1.133-1.214)		1.110 (1.072-1.148)		1.075 (1.039-1.113)
			MetALD	3367	233	29585.4	7.8755	0.889 (0.780-1.013)		1.216 (1.067-1.386)		1.160 (1.018-1.322)		1.105 (0.969-1.259)
			ALD	2822	295	23893.1	12.3467	1.396 (1.243-1.569)		1.576 (1.402-1.771)		1.309 (1.164-1.471)		1.352 (1.203-1.519)
	Chronic heart disease	No	Non-SLD	2652844	46791	2.45023e+07	1.91	1 (Ref.)	<.0001	1 (Ref.)	<.0001	1 (Ref.)	0.0001	1 (Ref.)	0.0033
			MASLD	1206654	29237	1.10831e+07	2.64	1.386 (1.366-1.406)		1.183 (1.165-1.200)		1.132 (1.115-1.148)		1.076 (1.060-1.093)
			MetALD	154818	2938	1.4235e+06	2.06	1.086 (1.046-1.127)		1.272 (1.225-1.321)		1.183 (1.139-1.229)		1.119 (1.077-1.162)
			ALD	70159	2557	634260	4.03	2.119 (2.036-2.205)		1.869 (1.795-1.946)		1.578 (1.515-1.643)		1.582 (1.519-1.648)
		Yes	Non-SLD	160114	10158	1.41587e+06	7.17	1 (Ref.)		1 (Ref.)		1 (Ref.)		1 (Ref.)
			MASLD	126290	8724	1.12e+06	7.79	1.088 (1.058-1.120)		1.146 (1.113-1.179)		1.100 (1.069-1.132)		1.050 (1.020-1.080)
			MetALD	9569	455	86367.8	5.27	0.736 (0.670-0.809)		1.150 (1.047-1.264)		1.093 (0.994-1.201)		1.049 (0.955-1.153)
			ALD	9286	660	81734.1	8.07	1.129 (1.044-1.222)		1.549 (1.432-1.677)		1.303 (1.204-1.410)		1.354 (1.251-1.466)
	Chronic lung disease	No	No SLD	2499869	45180	2.30816e+07	1.96	1 (Ref.)	<.0001	1 (Ref.)	0.0002	1 (Ref.)	<.0001	1 (Ref.)	0.0002
			MASLD	1172072	29605	1.07559e+07	2.75	1.411 (1.391-1.432)		1.196 (1.178-1.214)		1.141 (1.124-1.158)		1.079 (1.063,1.096)
			MetALD	150592	2893	1.38463e+06	2.09	1.073 (1.033-1.114)		1.270 (1.222-1.319)		1.181 (1.136-1.227)		1.112 (1.070-1.156)
			ALD	69786	2623	630560	4.16	2.133 (2.051-2.219)		1.896 (1.822-1.973)		1.595 (1.533-1.660)		1.590 (1.527-1.655)
		Yes	No SLD	313089	11769	2.83651e+06	4.15	1 (Ref.)		1 (Ref.)		1 (Ref.)		1 (Ref.)
			MASLD	160872	8356	1.44712e+06	5.77	1.394 (1.355-1.434)		1.161 (1.129-1.195)		1.104 (1.074-1.136)		1.040 (1.011-1.070)
			MetALD	13795	500	125237	3.99	0.966 (0.883-1.056)		1.226 (1.120-1.341)		1.146 (1.048-1.254)		1.095 (1.001-1.198)
			ALD	9659	594	85434.7	6.95	1.682 (1.549-1.826)		1.553 (1.430-1.687)		1.280 (1.179-1.391)		1.312 (1.208-1.426)
	Immunocompromised state	No	No SLD	2738550	53439	2.52569e+07	2.1158	1 (Ref.)	0.0145	1(Ref.)	0.0457	1 (Ref.)	0.0321	1 (Ref.)	0.0192
			MASLD	1300421	35949	1.19171e+07	3.0166	1.431 (1.412-1.450)		1.203(1.186,1.219)		1.138 (1.123-1.154)		1.075 (1.060-1.090)
			MetALD	162472	3289	1.49278e+06	2.2033	1.047 (1.010-1.084)		1.272(1.228,1.319)		1.172 (1.131-1.215)		1.110 (1.070-1.151)
			ALD	77191	2997	697102	4.2992	2.039 (1.965-2.115)		1.826(1.76,1.896)		1.513 (1.457-1.571)		1.518 (1.462-1.576)
		Yes	No SLD	74408	3510	661267	5.308	1 (Ref.)		1 (Ref.)		1 (Ref.)		1 (Ref.)
			MASLD	32523	2012	285940	7.0364	1.329 (1.258-1.404)		1.144(1.083,1.209)		1.073 (1.016-1.134)		1.006 (0.952-1.063)
			MetALD	1915	104	17082.4	6.0881	1.149 (0.945-1.396)		1.257(1.034,1.528)		1.199 (0.987-1.458)		1.075 (0.884-1.306)
			ALD	2254	220	18892.2	11.645	2.232 (1.948-2.557)		2.104(1.836,2.411)		1.720 (1.502-1.971)		1.726 (1.506-1.979)
	CCI score	0	Non-SLD	1460886	15330	1.35578e+07	1.13072	1 (Ref.)	<.0001	1 (Ref.)	<.0001	1 (Ref.)	0.0005	1 (Ref.)	0.0023
			MASLD	620443	8495	5.72961e+06	1.48265	1.317 (1.282-1.352)		1.145(1.115,1.176)		1.125 (1.095-1.156)		1.083 (1.054-1.112)
			MetALD	88505	1130	816592	1.3838	1.230 (1.158-1.307)		1.313(1.236,1.396)		1.227 (1.154-1.304)		1.167 (1.098-1.241)
			ALD	24709	502	227052	2.21094	1.958 (1.792-2.140)		1.803(1.65,1.971)		1.695 (1.550-1.853)		1.608 (1.471-1.758)
		1	Non-SLD	633377	12647	5.84828e+06	2.16252	1 (Ref.)		1 (Ref.)		1 (Ref.)		1 (Ref.)
			MASLD	306602	7818	2.81886e+06	2.77346	1.287 (1.251-1.324)		1.134(1.102,1.167)		1.125 (1.093-1.157)		1.059 (1.030-1.090)
			MetALD	37888	840	348143	2.4128	1.122 (1.046-1.203)		1.321(1.232,1.417)		1.246 (1.161-1.336)		1.182 (1.101-1.268)
			ALD	18769	580	170890	3.39399	1.576 (1.450-1.712)		1.665(1.531,1.81)		1.585 (1.458-1.723)		1.520 (1.398-1.653)
		≥2	Non-SLD	718695	28972	6.5121e+06	4.44895	1 (Ref.)		1 (Ref.)		1 (Ref.)		1 (Ref.)
			MASLD	405899	21648	3.65459e+06	5.9235	1.335 (1.312-1.359)		1.170 (1.150-1.191)		1.138 (1.118-1.159)		1.066 (1.047-1.086)
			MetALD	37994	1423	345128	4.12311	0.929 (0.881-0.980)		1.132 (1.073-1.194)		1.090 (1.033-1.150)		1.029 (0.975-1.086)
			ALD	35967	2135	318052	6.71274	1.524 (1.459-1.593)		1.612 (1.542-1.685)		1.464 (1.399-1.531)		1.426 (1.364-1.491)
	Model 4 adjusted for age, sex, income, smoking, regular exercise, type 2 diabetes mellitus, hypertension, dyslipidemia, chronic kidney disease, chronic heart disease, chronic liver disease, and immunocompromised status. All p values within model were less than 0.001.
	Abbreviations: ALD, alcohol-related liver disease; aHR, adjusted hazard ratio; CCI, Charlson Comorbidity Index; CI, confidence interval; HR, hazard ratio; IR, incidence rate; MASLD, metabolic dysfunction-associated steatotic liver disease;
	MetALD, metabolic dysfunction and alcohol-related liver disease; PY, person-years; Ref., references, SLD, steatotic liver disease.
	Model 1	Non-Adjusted
	Model 2	Sex, Age
	Model 3	Sex, Age, Income Low, Smoking, Regular exercise, CCI Score
	Model 4	Sex, Age, Income Low, Smoking, Regular exercise, Immunocompromised state, Chronic diseases
